# Supplementary material for: Assessment of the Anti-Listeria Effect of Citrus limon Peel Extract In Silico, In Vitro, and in Fermented Cow Milk During Cold Storage
Source: Foods. 2025 Feb 15;14(4):661. doi: 10.3390/foods14040661 (PMC11854709; doi:10.3390/foods14040661)
Supplement: Supplementary file 1 [file foods-14-00661-s001.zip]

Archive with 1 entries (1 files):
- foods-3352442-supplementary.pdf
